# Supplementary material for: Comprehensive Genomic Profiling and Therapeutic Implications for Patients with Advanced Cancers: The Experience of an Academic Hospital
Source: Diagnostics (Basel). 2023 May 3;13(9):1619. doi: 10.3390/diagnostics13091619 (PMC10177779; doi:10.3390/diagnostics13091619)
Supplement: Supplementary file 1 [file diagnostics-13-01619-s001.zip]

Archive with 1 entries (1 files):
- diagnostics-2305898-supplementary.pdf
